# Supplementary material for: Novel 3-Amino-2-methylquinazolinone NF-κB Inhibitors: Synthesis and Potential Anti-Inflammatory Function
Source: Int J Mol Sci. 2026 Jul 20;27(14):6431. doi: 10.3390/ijms27146431 (PMC13411759; doi:10.3390/ijms27146431)
Supplement: Supplementary file 1 [file ijms-27-06431-s001.zip]

Archive with 1 entries (1 files):
- ijms-4419333-supplementary.pdf
